# Supplementary material for: Potential of quantitative SEPT9 and SHOX2 methylation in plasmatic circulating cell-free DNA as auxiliary staging parameter in colorectal cancer: a prospective observational cohort study
Source: Br J Cancer. 2018 Apr 3;118(9):1217–28. doi: 10.1038/s41416-018-0035-8 (PMC5943265; doi:10.1038/s41416-018-0035-8)
Supplement: Supplementary file 2 — Supplemental Table 1 [file 41416_2018_35_MOESM2_ESM.xls]

## Sheet: Tabelle1
Number	Age	Gender	Localization	Pre-existing Conditions - None	Pre-existing Conditions - Diseases of Cardiovascular System	Pre-existing Conditions - Diseases of Respiratory System	Pre-existing Conditions - Diseases of Metabolism or Endocrinological System	Pre-existing Conditions - Diseases of Kidney and Urinary Tract	Pre-existing Conditions - Diseases of Hepatic and Biliary System	Pre-existing Conditions - Pancreatic Diseases	Pre-existing Conditions - Neurological and Psychiatric Diseases	Pre-existing Conditions - Haematological Diseases	Pre-existing Conditions - Rheumatologic Diseases	Pre-existing Conditions - Skin Diseases	Pre-existing Conditions - Skeletal Diseases	Pre-existing Conditions - Ophthalmologic Diseases	Pre-existing Conditions - Infectious Diseases	Pre-existing Conditions - Diseases of Genital Tract	Pre-existing Conditions - Colon Adenoma	Pre-existing Conditions - Colon Polyp	Pre-existing Conditions - Colon and Sigma Diverticulosis	Pre-existing Conditions - Inflammatory Colon Diseases	Pre-existing Conditions - FAP or HNPCC	Pre-existing Conditions - Reflux, Barrett's Esophagus, Gastrointestinal Ulcers	Pre-existing Conditions - Anorectal Diseases	Pre-existing Conditions - Status after Other Benign Tumors	Pre-existing Conditions - Status after Other Malignant Tumors	History Second Primary Tumor	T Category	N Category	Distant Metastasis Category	Metastatic Localization	G	L	V	ece	Surgical Margin (R)	UICC	Smoking Habits	Pack Years	Drinking Habits	Therapy	CEA [ng/mL]	CA 19-9 [U/mL]	Days Between Surgery and Post-therapeutic Blood Sampling	Pre-therapeutic: total (ACTB) ccfDNA [ng/3mL]	Pre-therapeutic: SEPT9 ccfDNA methylation [%]	Pre-therapeutic: SEPT9 ccfDNA methylation positivity	Pre-therapeutic: SHOX2 ccfDNA methylation [%]
1	83	Female	Sigmoid Colon	0	0	0	0	0	1	0	0	0	0	0	0	0	0	0	0	0	0	0	0	0	0	0	0		T3	N0	M0		G2	L0	V0	ece-/N0	R0	Stage II	Never Smoked	0	Non-Alcoholic	Surgery	3.4	3.4	7	8.85706	5.30589	1	0.835671
2	70	Male	Rectum	0	0	0	0	0	0	0	1	0	0	0	0	0	0	0	0	0	1	0	0	1	0	0	0		T2	N0	M0		G2	L0	V0	ece-/N0	R0	Stage I	Never Smoked	0	Non-Alcoholic	Surgery	1.6	14.7		5.24313	0	0	0.00154166
3	36	Male	Rectum	0	0	0	0	0	1	0	0	0	0	0	0	0	0	0	0	0	0	0	0	0	1	0	0		T3	N2	M1a	Lung	G3	L1	V0	N/A	R1	Stage IV	Unknown Smoking Status		Unknown	Surgery and Adjuvant Chemotherapy	2.2	1.2		7.33828	2.08162	1	0.939057
4	50	Male	Sigmoid Colon	1	0	0	0	0	0	0	0	0	0	0	0	0	0	0	0	0	0	0	0	0	0	0	0		T2	N1	M0		G2	L0	V0	ece-/N0	R0	Stage III	Never Smoked	0	Non-Alcoholic	Surgery and Adjuvant Chemotherapy	1.1	6.2	7	5.313	0.229777	1	0.0643642
5	76	Male	Descending Colon	0	1	1	1	1	0	0	0	0	0	0	0	0	0	0	1	0	0	0	0	0	0	0	0		T3	N0	M0		G1	L0	V0	ece-/N0	R0	Stage II	Never Smoked	0	Non-Alcoholic	Surgery			10	11.3987	0.154687	1	0.0670739
6	72	Male	Sigmoid Colon	0	1	0	1	0	1	0	1	0	0	0	0	0	0	0	0	0	0	0	0	0	0	0	0		T3	N1	M0		G2	L0	V0	ece-/N0	R0	Stage III	Never Smoked	0	Non-Alcoholic	Surgery and Adjuvant Chemotherapy	1.1	1.2	7	21.4289	0.0405567	0	0.0776473
7	81	Female	Rectum	0	1	0	1	0	0	0	0	0	0	0	0	0	0	0	0	0	1	0	0	0	1	0	0		T3	N2	M0		G2	L1	V0	ece+	R0	Stage III	Never Smoked	0	Non-Alcoholic	Surgery and Adjuvant Chemotherapy	5.9	26.7	6	5.71859	0	0	0
8	57	Male	Rectum	0	0	0	0	0	0	0	0	0	0	0	0	0	0	0	1	1	0	0	0	0	0	0	0		T3	N2	M1a	Liver	G3	L1	V0	N/A	R0	Stage IV	Smoker (Current and Former)	40	Non-Alcoholic	Surgery and Neoadjuvant Radio- and Adjuvant Chemotherapy	2.9	16.2		31.7973	4.02895	1	1.56393
9	78	Male	Transverse Colon	1	0	0	0	0	0	0	0	0	0	0	0	0	0	0	0	0	0	0	0	0	0	0	0		T3	N0	M0		G1	L0	V0	ece-/N0	R0	Stage II	Never Smoked	0	Non-Alcoholic	Surgery	2.9	16		9.88661	0.0990607	1	0.017385
10	68	Female	Rectum	0	1	1	0	0	0	0	0	0	0	0	0	0	0	0	0	0	0	0	0	0	0	0	0		T3	N1	M1a	Lung	G2	L0	V0	ece+	R0	Stage IV	Never Smoked	0	Non-Alcoholic	Surgery and Adjuvant Chemotherapy	2.8	9.9	10	41.5205	2.38108	1	0.365202
11	84	Male	Caecum	0	1	0	0	0	1	0	0	1	0	0	0	0	0	0	0	0	0	0	0	1	0	0	1	Colorectal	T3	N0	M0		G2	L0	V0	ece-/N0	R0	Stage II	Never Smoked	0	Non-Alcoholic	Surgery	1.6	15.4	4	4.46374	0.0613581	0	0
12	77	Female	Rectum	0	1	0	1	0	0	0	0	0	0	0	0	1	0	0	0	0	0	0	0	0	0	0	0		T4	N0	M0		G2	L0	V0	ece-/N0	R0	Stage II	Never Smoked	0	Non-Alcoholic	Surgery and Adjuvant Chemotherapy	10.8	1.2		59.4461	0.1249	1	0
13	73	Male	Caecum	0	1	1	1	0	0	0	0	0	0	0	0	0	0	0	1	0	1	0	0	1	0	0	0		T3	N1	M0		G2	L0	V0	ece+	R0	Stage III	Smoker (Current and Former)	5	Non-Alcoholic	Surgery and Adjuvant Chemotherapy	4.3	27.1		24.1524	0.284409	1	0.144245
14	65	Female	Caecum	0	1	0	1	0	1	0	0	0	0	0	0	0	0	0	0	1	0	0	0	0	0	0	0		T3	N1	M0		G2	L0	V0	ece-/N0	R0	Stage III	Smoker (Current and Former)	40	Non-Alcoholic	Surgery and Adjuvant Chemotherapy	0.5	30.2	4	9.20972	0.111298	1	0.0163174
15	77	Male	Ascending Colon	0	1	0	1	0	0	0	0	0	0	0	0	0	0	0	0	1	1	0	0	0	0	0	0		T2	N0	M0		G1	L0	V0	ece-/N0	R0	Stage I	Smoker (Current and Former)	70	Non-Alcoholic	Surgery	2.4	29.2		26.6564	0	0	0
16	59	Female	Rectum	0	0	0	1	0	0	0	0	0	0	0	0	0	0	0	0	0	0	0	0	0	0	0	0		T4	N0	M0		G2	L0	V0	ece-/N0	R0	Stage II	Smoker (Current and Former)	13	Non-Alcoholic	Surgery and Adjuvant Chemotherapy	27.5	3.2		4.18365	0.451324	1	0.535075
17	70	Female	Ascending Colon	0	1	0	1	0	1	0	0	0	0	0	0	0	0	0	0	0	0	0	0	0	0	0	0		T3	N2	M0		G3	L1	V0	ece+	R0	Stage III	Smoker (Current and Former)	20	Non-Alcoholic	Surgery and Adjuvant Chemotherapy	2.9	61.5		9.3811	37.6777	1	8.92809
18	63	Male	Rectum	0	0	0	1	0	1	0	0	0	0	0	0	0	0	1	0	0	0	0	0	0	0	0	0		T3	N0	M0		G2	L0	V1	ece-/N0	R0	Stage II	Never Smoked	0	Non-Alcoholic	Surgery	0.5	11.9		12.0749	0.137129	1	0.078617
19	55	Male	Rectum	1	0	0	0	0	0	0	0	0	0	0	0	0	0	0	0	0	0	0	0	0	0	0	0		N/A	Nx	M0		G2	L1	V0	ece+	R0	Stage III	Never Smoked	0	Alcoholic	Surgery and Neoadjuvant Chemo- and Adjuvant Radio-Chemotherapy	1.2	4.5		14.2312	0.61779	1	0.0732109
20	79	Female	Caecum	0	1	1	0	0	0	1	0	0	0	0	0	0	0	0	0	0	0	0	0	0	0	0	0		T3	N0	M0		G3	L0	V0	ece-/N0	R0	Stage II	Smoker (Current and Former)	45	Non-Alcoholic	Surgery	23.9	51.9	7	37.2332	0.040968	0	0.0137288
21	84	Male	Transverse Colon	0	1	0	0	1	0	0	0	0	0	0	0	0	0	1	0	0	0	0	0	0	0	0	0		T3	N0	M0		G2	L0	V0	ece-/N0	R0	Stage II	Smoker (Current and Former)	37	Non-Alcoholic	Surgery	1.8	7.5	10
22	73	Female	Sigmoid Colon	0	0	0	0	0	0	0	0	0	0	0	0	0	0	0	0	0	1	0	0	0	0	0	0		T1	Nx	M0		N/A	L0	V0	ece-/N0	R0	Stage I	Never Smoked	0	Non-Alcoholic	Surgery	0.9	22.8	5
23	60	Female	Sigmoid Colon	1	0	0	0	0	0	0	0	0	0	0	0	0	0	0	0	0	0	0	0	0	0	0	0		T3	N2	M1a	Liver	G2	L1	V0	ece+	R0	Stage IV	Never Smoked	0	Non-Alcoholic	Surgery and Adjuvant Chemotherapy	160.6	152.5	5	13.6109	45.0137	1	3.04801
24	53	Female	Ascending Colon	0	0	0	0	0	0	0	0	0	0	0	0	0	0	0	0	0	0	0	0	1	0	0	0		T3	N0	M0		G2	L0	V0	ece-/N0	R0	Stage II	Smoker (Current and Former)	30	Non-Alcoholic	Surgery	7.1	176.6		19.3037	5.54129	1	0.820448
25	77	Male	Caecum	0	1	0	1	0	0	0	0	0	0	0	0	0	0	0	0	0	0	0	0	0	0	0	0		T3	N2	M0		G3	L1	V0	ece+	R0	Stage III	Never Smoked	0	Non-Alcoholic	Surgery and Adjuvant Chemotherapy	2.9	17.7	6	16.1831	0.166464	1	0.20267
26	52	Male	Sigmoid Colon	1	0	0	0	0	0	0	0	0	0	0	0	0	0	0	0	0	0	0	0	0	0	0	0		T3	N0	M0		G2	L1	V0	ece-/N0	R0	Stage II	Never Smoked	0	Alcoholic	Surgery	0.5	11.1	8	4.78108	0.0545276	0	0
27	57	Male	Rectum	0	1	0	1	0	0	0	0	0	0	0	0	0	0	1	0	0	0	0	0	0	0	0	0		T3	Nx	M0		N/A	N/A	N/A	ece-/N0	R0	N/A	Smoker (Current and Former)	21	Non-Alcoholic	Surgery and Neoadjuvant Chemo- and Adjuvant Radio-Chemotherapy	0.5	11.6	5
28	73	Male	Rectum	0	1	0	0	0	0	0	0	0	0	0	0	0	0	0	1	0	1	0	0	0	0	0	0		N/A	Nx	M0		G3	L1	V0	ece+	R0	Stage III	Never Smoked	0	Non-Alcoholic	Surgery and Neoadjuvant Chemo- and Adjuvant Radio-Chemotherapy	4.6	13.1		7.93127	0.660501	1	0
29	81	Female	Others (Descending and Sigmoid Colon, Rectosigmoid Transition)	0	1	0	0	0	0	0	0	0	0	1	0	0	0	0	1	0	1	0	0	0	0	0	0		T3	N1	M0		G2	L0	V0	ece-/N0	R0	Stage III	Never Smoked	0	Non-Alcoholic	Surgery	1.2	8.1		13.3227	0.120338	1	0.0854834
30	81	Female	Transverse Colon	0	1	0	0	0	0	0	0	0	0	0	0	0	0	0	0	0	0	0	0	0	0	0	0		N/A	Nx	M1b	Peritoneum	N/A	N/A	N/A	N/A	N/A	Stage IV	Never Smoked	0	Non-Alcoholic	Surgery and Adjuvant Chemotherapy	4.4	6.2		19.8721	0.0234705	0	0.000101612
31	71	Male	Rectum	0	1	0	0	0	0	0	0	0	0	0	0	0	0	1	1	0	1	0	0	0	1	0	0		T4	N1	M1a	Lung	G2	N/A	N/A	ece-/N0	R1	Stage IV	Smoker (Current and Former)	52	Alcoholic	Surgery and Adjuvant Radio-Chemotherapy	2.1	9.9		4.52516	0.319102	1	0.227794
32	54	Female	Descending Colon	0	0	0	0	1	0	0	0	0	0	0	0	0	0	0	1	0	0	0	0	0	0	0	0		T3	N0	M0		G2	L1	V0	ece-/N0	R0	Stage II	Smoker (Current and Former)	8	Non-Alcoholic	Surgery	15.9	10.7	8
33	84	Male	Caecum	0	1	1	1	0	0	0	0	0	0	0	0	0	0	0	0	0	1	0	0	1	0	0	0		T3	N0	M0		G2	L1	V0	ece-/N0	R0	Stage II	Never Smoked	0	Non-Alcoholic	Surgery	1.5	6	6	10.4926	0.0715669	0	0.0276024
34	71	Male	Ascending Colon	0	1	0	1	0	0	0	0	1	0	0	0	0	1	0	0	0	0	0	0	1	0	0	0		T3	N0	M0		G2	L1	V0	ece-/N0	R0	Stage II	Never Smoked	0	Non-Alcoholic	Surgery	2.4	21.2	10
35	54	Female	Rectum	0	0	1	0	0	0	0	0	0	0	0	0	0	0	0	0	0	0	0	0	0	0	0	0		T3	Nx	M0		G2	L0	V0	ece-/N0	R0	N/A	Never Smoked	0	Non-Alcoholic	Surgery and Neoadjuvant Chemo- and Adjuvant Radio-Chemotherapy			9
36	68	Male	Transverse Colon	0	0	1	1	1	0	0	0	0	0	0	0	0	0	0	0	0	0	0	0	1	0	0	0		T3	N0	M1a		G2	L0	V0	ece-/N0	R0	Stage IV	Never Smoked	0	Non-Alcoholic	Surgery and Adjuvant Chemotherapy	1214.3	507.3	10
37	68	Male	Sigmoid Colon	0	1	0	1	0	0	0	0	0	0	0	0	0	0	1	0	0	0	0	0	0	0	0	1	Bladder	Tis	Nx	M0		N/A	L0	V0	ece-/N0	R0	N/A	Never Smoked	0	Alcoholic	Surgery	1.5	17.6	8
38	74	Male	Descending Colon	0	1	0	0	0	0	0	0	0	0	0	1	0	0	1	0	0	0	0	0	1	0	0	0		T3	N2	M1b	Liver and Lung	N/A	N/A	N/A	N/A	N/A	Stage IV	Never Smoked	0	Non-Alcoholic	Definitive Chemotherapy	134.3	1.2		1492.12	43.0598	1	24.6508
39	53	Male	Sigmoid Colon	0	1	0	0	0	0	0	0	0	0	0	0	0	0	0	0	0	0	0	0	0	0	0	0		T2	N0	M0		G2	L0	V0	ece-/N0	R0	Stage I	Never Smoked	0	Non-Alcoholic	Surgery	0.6	9.2		7.51568	0.0481811	0	0
40	49	Male	Sigmoid Colon	0	0	0	0	0	0	0	0	0	1	0	0	0	0	0	0	0	1	0	0	0	0	0	0		T1	N0	M0		G2	L0	V0	ece-/N0	R0	Stage I	Smoker (Current and Former)	10	Non-Alcoholic	Surgery	0.8	2.9	3
41	53	Male	Rectum	1	0	0	0	0	0	0	0	0	0	0	0	0	0	0	0	0	0	0	0	0	0	0	0		T3	N1	M0		G3	N/A	N/A	ece-/N0	R0	N/A	Never Smoked	0	Non-Alcoholic	Surgery and Neoadjuvant Chemo- and Adjuvant Radio-Chemotherapy	0.5	9.5	10
42	86	Female	Transverse Colon	0	1	0	0	0	0	0	1	0	0	0	0	0	0	0	0	0	0	0	0	1	0	0	0		T4	N0	M0		G3	L0	V0	ece-/N0	R0	Stage II	Unknown Smoking Status		Unknown	Surgery	4.6	88.6	6
43	87	Female	Rectum	0	1	0	0	0	0	0	0	0	0	0	0	0	0	0	0	0	0	0	0	0	0	0	1	Renal Cell	T2	N2	M0		G2	L1	V0	ece+	R0	Stage III	Never Smoked	0	Non-Alcoholic	Surgery	2.1	175.5	8	6.07046	0.600509	1	0.231759
44	82	Female	Ascending Colon	0	1	1	0	0	0	0	0	0	0	0	1	0	0	0	0	0	1	0	0	0	0	0	0		T3	N0	M0		G2	L0	V0	ece-/N0	R0	Stage II	Smoker (Current and Former)	16	Non-Alcoholic	Surgery	7.8	130.2		69.4319	0.00548716	0	0.0218738
45	61	Male	Rectum	0	0	1	0	0	0	0	0	0	0	0	0	0	0	0	0	0	0	0	0	0	0	0	0		T4	N1	M1a	Liver	N/A	N/A	N/A	N/A	N/A	Stage IV	Smoker (Current and Former)	21	Alcoholic	Definitive Chemotherapy	9.9	7.8		6.14056	24.0358	1	10.3008
46	83	Male	Rectum	0	0	0	0	0	0	0	0	0	0	0	0	0	0	1	0	0	0	0	0	0	0	0	0		T3	N0	M0		N/A	L0	V0	ece-/N0	R0	Stage II	Never Smoked	0	Non-Alcoholic	Surgery and Neoadjuvant Radiotherapy	7.3	21.5		5.40422	0.124851	1	0.15712
47	90	Female	Transverse Colon	0	1	0	0	0	1	0	0	0	0	0	0	0	0	0	1	0	1	0	0	0	0	0	0		T2	N0	M0		G2	L0	V0	ece-/N0	R0	Stage I	Never Smoked	0	Non-Alcoholic	Surgery	2.4	21.1		33.6933	0	0	0
48	49	Female	Sigmoid Colon	0	0	0	0	0	0	0	0	0	1	0	1	0	0	0	0	0	0	0	0	0	0	0	0		T3	N2	M0		G2	L1	V0	N/A	R0	Stage III	Never Smoked	0	Non-Alcoholic	Surgery and Adjuvant Chemotherapy	2.1	13.7		1.79995	0	0	0
49	84	Female	Ascending Colon	0	1	0	1	0	0	0	0	0	0	0	0	0	0	0	0	0	1	0	0	0	0	0	0		T3	N0	M0		G2	L0	V0	ece-/N0	R0	Stage II	Never Smoked	0	Non-Alcoholic	Surgery	1.8	8	6	10.8621	0	0	0.0650325
50	79	Female	Sigmoid Colon	0	1	0	0	0	0	0	0	0	0	0	1	0	0	0	0	0	1	0	0	0	0	0	0		T3	N1	M0		G2	N/A	N/A	N/A	R0	Stage III	Never Smoked	0	Alcoholic	Surgery	1.6	2.9	7	26.5821	0	0	0.000226304
51	57	Male	Caecum	0	1	0	0	0	0	0	0	0	0	0	0	0	0	0	1	0	0	0	0	0	0	0	0		T1	N0	M0		G2	L0	V0	ece-/N0	R0	Stage I	Never Smoked	0	Non-Alcoholic	Surgery	1	11.5		4.53384	0	0	0.106476
52	76	Female	Caecum	1	0	0	0	0	0	0	0	0	0	0	0	0	0	0	0	0	0	0	0	0	0	0	0		T4	N2	M1a	Liver	G3	L1	V1	ece+	R1	Stage IV	Never Smoked	0	Non-Alcoholic	Surgery and Adjuvant Chemotherapy	73.7	5339.7	10
53	83	Female	Sigmoid Colon	0	1	0	1	0	0	0	0	0	0	0	0	0	0	0	0	0	0	0	0	0	0	0	0		T3	N0	M0		G2	L0	V0	ece-/N0	R0	Stage II	Never Smoked	0	Non-Alcoholic	Surgery	2.6	7.1	3	15.3155	0.0474912	0	0
54	83	Female	Others (Descending and Sigmoid Colon, Rectosigmoid Transition)	0	1	0	0	0	0	0	0	0	0	0	0	0	0	0	0	0	1	0	0	0	0	0	0		T4	N2	M0		G3	L1	V1	ece+	R1	Stage III	Never Smoked	0	Non-Alcoholic	Surgery	189	3.2	10
55	76	Male	Sigmoid Colon	0	0	0	0	0	0	0	0	0	0	0	0	0	0	0	0	1	0	0	0	0	0	0	0		T2	N0	M0		G2	L0	V0	ece-/N0	R0	Stage I	Never Smoked	0	Non-Alcoholic	Surgery	2.8	28.8	10	13.6743	0.578024	1	0.136361
56	79	Male	Sigmoid Colon	0	1	0	1	0	0	0	0	0	0	0	0	0	0	0	0	0	0	0	0	0	0	0	0		T2	N0	M0		G2	L1	V0	ece-/N0	R0	Stage I	Never Smoked	0	Non-Alcoholic	Surgery	0.5	10	8
57	69	Female	Caecum	0	0	0	0	0	0	0	0	0	0	0	0	0	0	0	0	0	0	0	0	0	0	0	0		T3	N2	M1a	Liver	G3	L1	V0	ece+	R0	Stage IV	Never Smoked	0	Non-Alcoholic	Surgery and Adjuvant Chemotherapy	1	23.8	10	8.98733	4.51913	1	0.775898
58	63	Female	Sigmoid Colon	0	1	0	1	0	0	0	1	0	0	0	0	0	0	0	0	0	0	0	0	0	0	0	1	Breast	T4	N0	M1a	Liver	G2	L0	V0	ece-/N0	R0	Stage IV	Never Smoked	0	Non-Alcoholic	Surgery and Adjuvant Chemotherapy	2	19.8	9	10.6984	0.863135	1	0.102183
59	52	Male	Others (Descending and Sigmoid Colon, Rectosigmoid Transition)	0	0	1	0	1	0	0	1	0	0	0	0	0	0	0	0	0	0	0	0	0	0	0	0		T4	N0	M0		G2	L0	V0	ece-/N0	R0	Stage II	Smoker (Current and Former)	25	Non-Alcoholic	Surgery	7.7	6.4	8	29.6282	3.05396	1	0.859718
60	69	Female	Ascending Colon	0	1	0	0	0	0	0	0	0	0	0	0	0	1	0	0	0	0	0	0	0	0	0	0		T3	N1	M0		G3	L1	V0	N/A	R0	Stage III	Never Smoked	0	Non-Alcoholic	Surgery and Adjuvant Chemotherapy	1	16.5	7	3.45951	0.180052	1	0.0177819
61	68	Male	Sigmoid Colon	0	1	0	1	0	0	0	0	0	0	0	0	0	0	0	1	0	0	0	0	1	0	0	0		T3	N1	M1a	Liver	G2	L0	V0	ece+	R0	Stage IV	Never Smoked	0	Non-Alcoholic	Surgery	2.6	7.8		55.6153	0.0371626	0	1.54792e-05
62	75	Female	Ascending Colon	0	1	0	1	0	0	0	0	0	0	0	0	0	0	0	0	0	0	0	0	1	0	0	0		T3	N0	M0		G2	L0	V0	ece-/N0	R0	Stage II	Never Smoked	0	Alcoholic	Surgery	0.7	2.8	8	12.0062	0.150657	1	0.0834861
63	81	Female	Descending Colon	0	1	0	0	0	0	0	1	0	0	0	0	0	0	0	1	0	0	0	0	1	0	0	1	Head and Neck, Colorectal	T3	N0	M0		G2	L0	V0	ece-/N0	R0	Stage II	Never Smoked	0	Non-Alcoholic	Surgery	2.1	11.9	10	6.72459	0	0	0.013115
64	76	Male	Descending Colon	0	1	0	0	0	0	0	0	0	0	0	0	0	0	1	0	0	0	0	0	0	0	0	0		T3	N0	M0		G2	L0	V0	ece-/N0	R0	Stage II	Never Smoked	0	Non-Alcoholic	Surgery	6.7	108.9		7.83073	0.157062	1	0
65	88	Male	Rectum	0	1	0	1	0	1	0	0	0	0	0	0	0	0	1	0	0	0	0	0	1	0	0	0		T3	N0	M0		G2	L0	V0	ece-/N0	R0	Stage II	Smoker (Current and Former)	22	Non-Alcoholic	Surgery	0.8	4.6		17.4676	0.997318	1	0.165512
66	76	Female	Rectum	0	0	0	0	0	0	0	0	0	0	0	0	0	0	0	0	1	0	0	0	0	0	0	0		N/A	N1	M0		G2	L0	V0	ece-/N0	R0	N/A	Never Smoked	0	Non-Alcoholic	Surgery and Neoadjuvant Chemo- and Adjuvant Radio-Chemotherapy	0.9	6.8	8	13.9939	0.208088	1	0.0454227
67	81	Female	Caecum	0	1	0	1	0	0	0	0	0	1	0	0	0	0	0	0	0	1	0	0	1	0	0	0		T4	N2	M0		G2	L1	N/A	N/A	R0	Stage III	Never Smoked	0	Non-Alcoholic	Surgery and Adjuvant Chemotherapy	2.5	9.9	10	14.5526	0.130002	1	0.0421839
68	68	Male	Caecum	0	1	0	1	0	0	0	1	0	0	0	0	0	0	0	1	0	0	0	0	0	0	0	0		T1	N0	M0		G2	L0	V0	ece-/N0	R0	Stage I	Smoker (Current and Former)	60	Non-Alcoholic	Surgery	1.5	44.2		17.2558	0.0124117	0	0.164987
69	84	Female	Sigmoid Colon	0	0	0	1	0	1	0	0	0	0	0	0	0	0	0	0	0	0	0	0	1	0	0	0		T3	N2	M0		G3	L1	V0	ece+	R0	Stage III	Never Smoked	0	Non-Alcoholic	Surgery and Adjuvant Chemotherapy	1.3	40.8	7	9.90039	5.19243	1	1.46017
70	73	Female	Sigmoid Colon	0	1	1	0	0	0	0	0	0	0	0	0	0	0	0	1	0	1	0	0	0	0	0	0		T1	Nx	M0		N/A	L0	V0	ece-/N0	R0	Stage I	Never Smoked	0	Non-Alcoholic	Surgery			8
71	78	Male	Transverse Colon	0	1	0	0	0	0	0	0	0	0	0	0	0	0	0	0	0	0	0	0	0	0	0	0		T3	N0	M0		G2	L0	V0	ece-/N0	R0	Stage II	Smoker (Current and Former)	30	Alcoholic	Surgery	1.2	10		14.3078	0.0103901	0	0.0605221
72	89	Female	Rectum	0	1	0	1	1	0	0	0	0	0	0	0	0	0	0	0	0	0	0	0	0	0	0	0		T3	N1	M1a	Liver	G2	N/A	N/A	N/A	R0	Stage IV	Smoker (Current and Former)	18	Non-Alcoholic	Surgery	12.5	73.5		5.50764	1.84508	1	0.80437
73	78	Female	Caecum	0	1	0	1	0	0	0	0	0	0	0	0	0	0	0	0	0	0	0	0	1	0	0	0		T3	N0	M0		G2	L0	V0	ece-/N0	R0	Stage II	Never Smoked	0	Non-Alcoholic	Surgery	4.3	8.9		34.7004	0.00619246	0	0.0413506
74	74	Female	Caecum	0	1	0	0	0	1	0	0	0	0	0	0	0	0	0	1	0	0	1	0	0	0	0	0		T3	N2	M0		G2	L1	V1	ece+	R0	Stage III	Never Smoked	0	Non-Alcoholic	Surgery and Adjuvant Chemotherapy	7.5	50.6		14.1882	0	0	0.214288
75	55	Female	Rectum	0	0	0	0	0	0	0	0	0	0	0	0	0	0	0	0	0	0	0	0	0	1	0	0		T3	N1	M0		G2	N/A	N/A	N/A	R0	Stage III	Smoker (Current and Former)	40	Non-Alcoholic	Surgery and Adjuvant Chemotherapy	1.9	14.1	6	8.03327	0.0497475	0	0.056935
76	69	Female	Rectum	0	1	0	0	0	0	0	0	0	0	0	0	0	0	0	0	0	0	0	0	0	0	0	0		T3	N1	M1a	Lung	G2	L1	V1	N/A	R0	Stage IV	Smoker (Current and Former)	50	Non-Alcoholic	Surgery and Adjuvant Radio-Chemotherapy	2	6.8		10.623	0.184116	1	0.0433486
77	45	Female	Ascending Colon	0	0	0	1	0	0	0	0	0	0	0	0	0	0	0	0	0	0	0	0	0	0	0	0		T3	N0	M0		G2	L0	V0	ece-/N0	R0	Stage II	Never Smoked	0	Non-Alcoholic	Surgery	0.5	2	7
78	58	Male	Sigmoid Colon	0	1	0	1	0	0	0	0	0	0	0	0	0	0	0	0	0	0	0	0	0	0	0	0		T3	N0	M0		G2	L0	V0	ece-/N0	R0	Stage II	Never Smoked	0	Non-Alcoholic	Surgery	2.5	15	8	24.4158	0.00953332	0	0.0897189
79	61	Male	Ascending Colon	1	0	0	0	0	0	0	0	0	0	0	0	0	0	0	0	0	0	0	0	0	0	0	0		T3	N0	M0		G2	L0	V0	ece-/N0	R0	Stage II	Never Smoked	0	Non-Alcoholic	Surgery	0.5	18.3		7.98013	0.144278	1	0.0286666
80	81	Male	Others (Descending and Sigmoid Colon, Rectosigmoid Transition)	0	1	0	1	0	0	0	0	0	0	0	0	1	0	0	0	0	0	0	0	0	0	0	0		T4	N1	M0		G2	L1	V0	N/A	R0	Stage III	Smoker (Current and Former)	31	Non-Alcoholic	Surgery and Adjuvant Chemotherapy	8.4	56.4	5	5.9016	0	0	0.253928
81	85	Female	Ascending Colon	0	1	0	1	0	1	0	0	0	0	0	0	0	0	0	0	0	1	0	0	0	0	0	0		T3	N0	M0		G2	L0	V0	ece-/N0	R0	Stage II	Never Smoked	0	Non-Alcoholic	Surgery	1.2	1.7	10	179.136	0.661574	1	0.0386069
82	58	Male	Rectum	0	0	0	0	0	0	0	0	0	0	0	0	0	1	1	1	1	0	0	0	1	0	0	0		T2	N0	M0		G2	L1	V0	ece-/N0	R0	Stage I	Never Smoked	0	Non-Alcoholic	Surgery	0.5	9.9		11.2582	0.0337371	0	0.0845953
83	74	Female	Transverse Colon	0	1	1	1	0	1	0	0	0	0	0	0	0	0	0	0	0	0	0	0	0	0	0	1	Breast	T3	N1	M0		G2	L0	V0	N/A	R0	Stage III	Never Smoked	0	Non-Alcoholic	Surgery and Adjuvant Chemotherapy	1.2	7.9	10
84	71	Female	Caecum	0	1	0	1	0	0	0	0	0	0	0	0	0	0	0	0	0	0	0	0	0	0	0	0		T4	N0	M0		G3	L1	V0	ece-/N0	R1	Stage II	Smoker (Current and Former)	13	Non-Alcoholic	Surgery and Adjuvant Radiotherapy				31.1743	0	0	0.0239994
85	66	Male	Caecum	0	1	0	0	0	0	0	0	0	0	0	0	0	0	0	0	1	0	0	0	0	0	0	0		T3	N0	M0		G2	L0	V0	ece-/N0	R0	Stage II	Never Smoked	0	Non-Alcoholic	Surgery	2.3	11.9	7	12.645	0.57693	1	0.0321568
86	79	Female	Caecum	0	1	0	1	0	1	0	0	0	0	0	0	0	0	0	0	0	1	0	0	0	0	0	0		T3	N0	M0		G2	L0	V0	ece-/N0	R0	Stage II	Never Smoked	0	Non-Alcoholic	Surgery	1.7	3.9	10	11.8765	0	0	0.290882
87	89	Male	Sigmoid Colon	0	1	0	0	0	0	0	0	0	0	0	0	0	0	1	0	0	0	0	0	0	0	1	0		T3	N1	M0		G2	L1	V0	N/A	R0	Stage III	Never Smoked	0	Non-Alcoholic	Surgery	2.3	14.4	8	57.2475	0.00956197	0	0.0136072
88	67	Female	Descending Colon	0	0	0	0	0	1	0	0	0	0	0	0	0	0	0	0	0	0	0	0	0	0	0	0		T3	N1	M0		G3	L1	V0	ece-/N0	R0	Stage III	Never Smoked	0	Non-Alcoholic	Surgery and Adjuvant Chemotherapy	3.1	19.2	4	11.1525	45.5118	1	15.3729
89	79	Female	Ascending Colon	0	1	0	0	0	0	0	0	1	0	0	0	0	0	0	1	0	0	0	0	0	0	0	1	Breast	T3	N0	M0		G2	L0	V0	ece-/N0	R0	Stage II	Never Smoked	0	Alcoholic	Surgery	7.7	27.1	7	58.4837	0.633192	1	0.153197
90	65	Male	Caecum	0	1	0	0	1	0	0	0	0	0	0	1	0	0	0	0	0	1	0	0	0	0	0	0		T2	N0	M0		G2	L0	V0	ece-/N0	R0	Stage I	Smoker (Current and Former)	20	Non-Alcoholic	Surgery	1.6	9.2		11.4154	0	0	0.00253681
91	79	Female	Transverse Colon	0	1	0	1	0	1	0	0	0	0	0	0	0	0	0	0	1	0	0	0	1	0	0	0		T4	N0	M0		G2	L0	V0	ece-/N0	R0	Stage II	Never Smoked	0	Non-Alcoholic	Surgery	0.5	8.5		108.157	0.00440284	0	0.0344325
92	76	Male	Rectum	0	1	0	1	0	0	0	0	0	0	0	0	0	0	0	1	0	0	0	0	0	0	0	0		T3	N2	M0		N/A	L0	V0	ece-/N0	R0	Stage III	Never Smoked	0	Non-Alcoholic	Surgery and Neoadjuvant Chemo- and Adjuvant Radio-Chemotherapy	2.4	13.2		3.55104	0	0	0.170681
93	68	Female	Sigmoid Colon	0	1	0	0	0	0	0	0	0	0	0	0	0	0	0	0	0	0	0	0	0	0	0	0		T4	N0	M0		G2	L0	V0	ece-/N0	R0	Stage II	Never Smoked	0	Non-Alcoholic	Surgery and Adjuvant Chemotherapy	1.8	17.4	7	12.928	0	0	0.0753974
94	74	Male	Caecum	1	0	0	0	0	0	0	0	0	0	0	0	0	0	0	0	0	0	0	0	0	0	0	0		T3	N2	M1b	Peritoneum	G2	L1	V0	ece+	R0	Stage IV	Never Smoked	0	Non-Alcoholic	Surgery and Adjuvant Chemotherapy	1.6	30.3		20.7415	0.0443637	0	0.0722521
95	55	Female	Caecum	0	0	0	1	0	0	0	0	0	0	0	0	0	0	0	0	0	0	0	0	0	0	0	0		T3	N1	M1b	Liver and Retroperitoneal Lymph Nodes	G3	L1	V0	ece+	R0	Stage IV	Never Smoked	0	Non-Alcoholic	Surgery and Adjuvant Chemotherapy	3.1	28.1	6	35.9642	10.6887	1	1.29519
96	86	Male	Sigmoid Colon	0	1	0	0	1	0	0	0	0	0	0	0	0	0	0	1	0	0	0	0	0	0	0	1	Melanoma	T1	N0	M0		G1	L0	V0	ece-/N0	R0	Stage I	Smoker (Current and Former)	10	Non-Alcoholic	Surgery	3.6	7.2	10	14.7695	0	0	0.0258121
97	67	Female	Rectum	0	1	0	1	0	0	0	0	0	0	0	0	0	0	0	0	0	0	0	0	1	0	0	1	Cervix	N/A	Nx	M0		N/A	L0	V0	ece-/N0	R0	Stage II	Smoker (Current and Former)	21	Non-Alcoholic	Surgery and Neoadjuvant Chemo- and Adjuvant Radio-Chemotherapy	1.9	7.6	10
98	71	Female	Ascending Colon	0	0	0	1	0	0	0	0	0	0	0	1	0	0	0	0	0	0	0	0	0	0	0	0		T1	N0	M0		G2	L0	V0	ece-/N0	R0	Stage I	Never Smoked	0	Non-Alcoholic	Surgery	0.5	7.5		2.13148	0	0	0
99	71	Male	Ascending Colon	0	0	1	0	0	0	0	1	0	0	0	0	0	0	0	0	0	0	0	0	0	0	0	0		T3	N2	M1a	Liver	G2	L1	V0	ece+	R0	Stage IV	Smoker (Current and Former)	25	Non-Alcoholic	Surgery and Adjuvant Chemotherapy	34	152.1	7	13.2434	24.7459	1	10.7568
100	79	Male	Caecum	0	1	0	0	0	0	0	1	0	0	0	0	0	0	1	0	0	0	0	0	0	0	0	0		T3	N0	M0		G2	L0	V0	ece-/N0	R0	Stage II	Never Smoked	0	Alcoholic	Surgery	1.3	5.2	3	6.3624	0.341763	1	0.0850781
101	59	Female	Transverse Colon	0	0	0	1	0	0	0	0	0	0	0	0	0	0	0	0	0	0	0	0	0	0	0	0		T4	N0	M0		G3	L0	V0	ece-/N0	R0	Stage II	Never Smoked	0	Non-Alcoholic	Surgery and Adjuvant Chemotherapy	55.2	150.8	6	8.34059	1.98839	1	0.445502
102	53	Male	Others (Descending and Sigmoid Colon, Rectosigmoid Transition)	1	0	0	0	0	0	0	0	0	0	0	0	0	0	0	0	0	0	0	0	0	0	0	0		T3	N0	M1a	Liver	G2	L0	V1	ece-/N0	R0	Stage IV	Never Smoked	0	Non-Alcoholic	Surgery and Adjuvant Chemotherapy	1.9	3		7.96828	3.15122	1	0.0711084
103	42	Female	Caecum	0	1	0	0	0	0	0	1	0	1	0	0	0	0	0	0	0	0	0	0	0	0	0	0		T3	N0	M0		G3	L0	V1	ece-/N0	R0	Stage II	Smoker (Current and Former)	34	Non-Alcoholic	Surgery and Adjuvant Chemotherapy	2.6	12.7		1.73764	0	0	0.290171
104	74	Male	Transverse Colon	0	1	0	1	0	1	0	0	0	0	0	0	0	0	0	0	1	1	0	0	0	0	0	0		T1	Nx	M0		G2	L0	V0	ece-/N0	R0	Stage I	Never Smoked	0	Non-Alcoholic	Surgery	0.9	2.2	4
105	80	Male	Ascending Colon	0	1	0	1	0	0	0	0	0	0	0	0	0	0	0	0	0	0	0	0	1	0	0	1	Bladder	T3	N1	M0		G2	L0	V0	ece-/N0	R0	Stage III	Never Smoked	0	Non-Alcoholic	Surgery and Adjuvant Chemotherapy	0.5	7.2		62.2159	0.00776021	0	0.0157028
106	73	Male	Ascending Colon	1	0	0	0	0	0	0	0	0	0	0	0	0	0	0	0	0	0	0	0	0	0	0	0		T1	N0	M0		G2	L0	V0	ece-/N0	R0	Stage I	Smoker (Current and Former)	40	Alcoholic	Surgery	1.6	2.3	9	13.1058	0	0	0.0331068
107	79	Male	Sigmoid Colon	0	1	1	1	0	0	0	0	0	0	0	0	1	0	1	1	1	0	0	0	0	0	0	0		T4	N2	M1b	Peritoneum	G2	L0	V0	ece+	R0	Stage IV	Smoker (Current and Former)	60	Non-Alcoholic	Surgery and Adjuvant Chemotherapy	2	9.1		8.03749	0.0704278	0	0.120921
108	81	Male	Sigmoid Colon	0	0	0	1	1	0	0	0	0	0	0	0	0	0	0	0	0	1	0	0	0	0	0	0		T3	N0	M0		G2	L0	V0	ece-/N0	R0	Stage II	Smoker (Current and Former)	30	Alcoholic	Surgery	1.6	1.2	10	18.1306	0.51474	1	6.543e-06
109	53	Female	Caecum	0	1	0	1	0	0	0	1	0	0	0	0	0	0	0	0	0	0	0	0	1	0	0	0		T3	N0	M0		G2	L0	V0	ece-/N0	R0	Stage II	Never Smoked	0	Non-Alcoholic	Surgery	1.4	4.4	8	6.59953	0	0	0.00147891
110	69	Male	Sigmoid Colon	0	0	0	1	0	1	0	0	0	0	0	0	0	0	0	0	0	0	0	0	0	0	0	0		T2	N0	M0		G2	L0	V0	ece-/N0	R0	Stage I	Never Smoked	0	Alcoholic	Surgery	1	12.1	8	1.46126	0.470365	1	0.381091
111	59	Female	Rectum	0	1	0	1	0	1	0	0	0	0	0	0	0	0	0	1	0	0	0	0	0	0	0	0		T1	Nx	M0		G2	L0	V0	ece-/N0	R0	Stage I	Never Smoked	0	Non-Alcoholic	Surgery	3.5	13	10
112	64	Female	Rectum	0	0	0	0	0	0	1	0	0	0	0	0	0	1	0	1	0	0	0	0	0	1	0	0		T2	N0	M0		G2	L0	V1	ece-/N0	R0	Stage I	Never Smoked	0	Non-Alcoholic	Surgery and Adjuvant Radio-Chemotherapy	0.7	4.7		7.52991	0.00208908	0	0.0620335
113	51	Female	Sigmoid Colon	1	0	0	0	0	0	0	0	0	0	0	0	0	0	0	0	0	0	0	0	0	0	0	0		T3	N0	M0		G2	L0	V0	ece-/N0	R0	Stage II	Never Smoked	0	Non-Alcoholic	Surgery	0.8	12.8	4	46.9657	0.293402	1	0.00407705
114	58	Male	Rectum	0	0	0	0	0	0	0	0	0	0	0	0	0	0	0	0	0	1	0	0	0	0	0	0		N/A	Nx	M0		G2	L0	V0	ece-/N0	R0	Stage III	Smoker (Current and Former)	39	Non-Alcoholic	Surgery and Neoadjuvant Chemo- and Adjuvant Radio-Chemotherapy	0.6	6.1	4
115	43	Male	Ascending Colon	0	0	0	0	0	0	0	0	0	0	0	0	0	0	0	0	0	0	0	0	1	0	0	0		T3	N0	M0		G2	L0	V0	ece-/N0	R0	Stage II	Smoker (Current and Former)	30	Non-Alcoholic	Surgery	4.1	25	7	4.9873	0.214481	1	0.266356
116	72	Male	Caecum	0	1	0	1	0	0	0	0	0	0	0	0	0	0	0	0	0	0	0	0	0	0	0	0		T4	N0	M0		G2	L0	V0	ece-/N0	R0	Stage II	Never Smoked	0	Non-Alcoholic	Surgery and Adjuvant Chemotherapy	1.3	1.2		36.6234	4.73651	1	0.806819
117	73	Male	Descending Colon	0	1	0	0	0	0	0	0	0	0	0	1	0	0	0	0	0	0	0	0	0	0	0	0		T3	N0	M0		G2	L0	V0	ece-/N0	R0	Stage II	Never Smoked	0	Alcoholic	Surgery	2.7	7	7	8.64448	5.70884e-05	0	0
118	72	Male	Caecum	0	1	0	1	1	0	0	0	0	0	1	0	0	0	0	0	0	0	0	0	0	0	0	0		T3	N0	M0		G2	L0	V0	ece-/N0	R0	Stage II	Never Smoked	0	Non-Alcoholic	Surgery	0.8	8.3		4.20255	0	0	0.026222
119	57	Male	Rectum	1	0	0	0	0	0	0	0	0	0	0	0	0	0	0	0	0	0	0	0	0	0	0	0		T3	N2	M0		G2	L1	V0	N/A	R0	Stage III	Unknown Smoking Status		Unknown	Surgery and Adjuvant Chemotherapy	1.3	15.1		2.84599	0.399622	1	0
120	87	Male	Descending Colon	0	1	0	0	0	1	0	1	0	0	0	0	0	0	1	0	0	0	0	0	1	0	0	0		T3	N0	M0		G3	L0	V0	ece-/N0	R0	Stage II	Never Smoked	0	Non-Alcoholic	Surgery	1.2	3.3		7.4087	0.0641536	0	0
121	72	Female	Sigmoid Colon	0	0	0	1	0	0	0	0	0	0	0	0	0	0	0	0	0	0	0	0	0	0	0	0		T3	N0	M0		G1	L0	V0	ece-/N0	R0	Stage II	Never Smoked	0	Non-Alcoholic	Surgery	0.5	11.8	7	4.53605	0.0939734	1	0.0329337
122	61	Male	Ascending Colon	0	1	0	1	0	0	0	0	0	0	0	0	0	1	0	0	1	0	0	0	0	0	0	0		T1	N0	M0		G1	L0	V0	ece-/N0	R0	Stage I	Never Smoked	0	Non-Alcoholic	Surgery	1.7	12.4		47.336	0	0	2.20364e-05
123	75	Male	Caecum	1	0	0	0	0	0	0	0	0	0	0	0	0	0	0	0	0	0	0	0	0	0	0	0		T2	N0	M1a	Liver	G2	L0	V0	ece-/N0	R0	Stage IV	Never Smoked	0	Non-Alcoholic	Surgery and Adjuvant Chemotherapy	1.3	22	10	8.69418	0.187023	1	0.088003
124	78	Male	Sigmoid Colon	0	0	0	0	0	0	0	0	0	0	0	0	0	0	0	0	0	0	0	0	0	0	1	0		T3	N0	M0		G2	L0	V0	ece-/N0	R0	Stage II	Never Smoked	0	Non-Alcoholic	Surgery	1	10.7		1.28088	0	0	0
125	67	Female	Caecum	0	1	0	0	0	0	0	0	0	0	0	0	0	0	0	1	0	0	0	0	0	0	0	0		T4	N1	M0		G2	L0	N/A	ece+	R0	Stage III	Smoker (Current and Former)	80	Non-Alcoholic	Surgery and Adjuvant Chemotherapy	145.5	1.2	6	4.5523	0	0	0
126	72	Male	Caecum	0	1	0	1	0	1	0	0	0	0	0	0	0	0	0	1	0	0	0	0	1	0	0	0		T3	N0	M0		G2	L0	V0	ece-/N0	R0	Stage II	Smoker (Current and Former)	68	Non-Alcoholic	Surgery	0.5	6.9		28.7333	0.000472184	0	0
127	50	Male	Rectum	1	0	0	0	0	0	0	0	0	0	0	0	0	0	0	0	0	0	0	0	0	0	0	0		T3	Nx	M0		N/A	L0	V0	ece-/N0	R0	N/A	Never Smoked	0	Alcoholic	Surgery and Neoadjuvant Chemo- and Adjuvant Radio-Chemotherapy	0.5	8.6		0.545279	0	0	0
128	52	Male	Caecum	0	0	1	0	0	0	0	0	0	0	0	0	0	0	0	0	0	0	0	0	0	0	0	0		T3	N2	M1b	Peritoneum	G3	L1	V1	N/A	R0	Stage IV	Never Smoked	0	Alcoholic	Surgery and Adjuvant Chemotherapy	38.2	1442		5.48748	0.392729	1	0.0448616
129	78	Female	Sigmoid Colon	0	1	0	0	0	1	0	0	0	0	0	0	0	0	0	0	0	0	0	0	0	0	0	0		T4	N1	M0		G2	L1	V0	ece+	R0	Stage III	Never Smoked	0	Non-Alcoholic	Surgery and Adjuvant Chemotherapy	5.2	23.8		19.5518	0.611152	1	0.141343
130	62	Male	Transverse Colon	0	1	0	0	0	0	0	0	0	0	0	0	0	0	0	1	1	0	0	0	0	0	0	0		T1	N0	M0		G1	L0	V0	ece-/N0	R0	Stage I	Never Smoked	0	Alcoholic	Surgery	0.6	11.5		68.8003	0.00711147	0	0.00142799
131	65	Male	Sigmoid Colon	0	1	0	1	0	0	0	0	0	0	0	0	0	0	0	0	0	0	0	0	0	0	0	0		T3	N1	M0		G2	L1	V0	N/A	R0	Stage III	Never Smoked	0	Alcoholic	Surgery and Adjuvant Chemotherapy	1.7	5.9		489.046	0.115121	1	0.00719467
132	67	Male	Caecum	0	1	0	0	0	1	0	1	0	0	0	0	0	0	0	0	0	0	0	0	0	0	0	0		T3	N0	M0		G2	L0	V0	ece-/N0	R0	Stage II	Never Smoked	0	Non-Alcoholic	Surgery	0.9	4.5		6.42128	4.61901	1	0.69026
133	79	Male	Ascending Colon	0	1	0	0	0	0	0	0	0	0	0	0	0	0	0	0	0	0	0	0	1	1	0	0		T2	N0	M0		G3	L0	V0	ece-/N0	R0	Stage I	Never Smoked	0	Non-Alcoholic	Surgery	1.7	12		80.1959	0.0157443	0	0.00804842
134	60	Female	Sigmoid Colon	0	1	0	1	0	0	0	0	0	0	0	0	0	0	0	0	0	0	0	0	0	0	0	0		T4	N2	M0		G2	L1	V0	ece-/N0	R0	Stage III	Never Smoked	0	Non-Alcoholic	Surgery and Adjuvant Chemotherapy	7.8	29.1	7	14.775	0.35778	1	0.26739
135	63	Male	Ascending Colon	0	0	0	1	0	0	0	0	0	0	0	0	0	0	0	1	0	0	0	0	0	0	0	1	Lung	T2	N0	M0		G3	L0	V0	ece-/N0	R0	Stage I	Smoker (Current and Former)	22	Non-Alcoholic	Surgery	2.4	17.2	7	4.28737	0	0	0.00161954
136	62	Female	Caecum	0	0	0	0	0	0	1	1	0	0	0	0	0	0	0	1	0	0	0	0	0	0	0	0		T3	N0	M0		G2	L1	V0	ece-/N0	R0	Stage II	Never Smoked	0	Non-Alcoholic	Surgery	1.3	1.2	8	8.63215	0	0	0.000565718
137	60	Female	Rectum	0	0	0	0	0	0	0	0	0	0	0	0	0	0	0	0	1	0	0	0	1	1	0	0		T4	Nx	M0		G3	L0	V0	ece-/N0	R1	Stage II	Never Smoked	0	Non-Alcoholic	Surgery and Neoadjuvant Chemo- and Adjuvant Radio-Chemotherapy	8.3	24		22.1591	0.109144	1	0.0175687
138	83	Female	Ascending Colon	0	1	0	0	0	0	0	0	0	0	0	0	0	0	0	0	0	1	0	0	0	0	0	0		T3	N0	M0		G2	L0	V0	ece-/N0	R0	Stage II	Never Smoked	0	Non-Alcoholic	Surgery	0.5	9.9	6	15.1817	0.0374688	0	7.95967e-05
139	63	Male	Rectum	0	1	0	0	0	0	0	1	0	0	0	0	0	0	0	0	0	0	0	0	0	0	0	0		T4	N1	M0		G2	L1	V0	ece+	R0	Stage III	Never Smoked	0	Non-Alcoholic	Surgery	58.8	71.1	4
140	64	Female	Sigmoid Colon	0	1	0	1	0	0	0	0	0	0	0	0	0	0	0	0	0	1	0	0	1	0	0	0		T2	N0	M0		G2	L0	V0	ece-/N0	R0	Stage I	Never Smoked	0	Non-Alcoholic	Surgery	1.2		7	17.0314	0	0	0
141	84	Male	Others (Descending and Sigmoid Colon, Rectosigmoid Transition)	0	1	0	0	0	0	0	0	0	0	0	0	0	0	1	0	0	1	0	0	0	0	0	0		T4	N1	M0		G2	L1	V1	ece-/N0	R0	Stage III	Never Smoked	0	Non-Alcoholic	Surgery and Adjuvant Chemotherapy	8.2	9.3	3	4.13202	0.264735	1	0.226006
142	80	Female	Ascending Colon	0	1	0	0	0	1	0	0	0	0	0	0	0	0	0	0	0	0	0	0	0	0	0	0		T2	N1	M0		G2	L0	V0	ece-/N0	R0	Stage III	Never Smoked	0	Non-Alcoholic	Surgery	2.9	10		16.7581	0	0	0.079203
143	62	Male	Rectum	0	0	0	0	0	0	0	0	0	0	0	0	0	0	0	0	1	0	0	0	0	0	0	0		T3	N0	M0		G1	L0	V0	ece-/N0	R0	Stage II	Never Smoked	0	Non-Alcoholic	Surgery	0.8	3.4		4.05297	0	0	0
144	69	Male	Ascending Colon	0	1	0	0	0	0	0	0	0	0	0	0	0	0	0	0	0	0	0	0	0	0	0	0		T3	N0	M0		G2	L0	V0	ece-/N0	R0	Stage II	Never Smoked	0	Alcoholic	Surgery	2.6	24.2	9	20.1818	0.243307	1	0
145	66	Female	Rectum	0	0	0	0	0	1	0	0	0	0	0	0	0	0	0	0	0	1	0	0	0	0	0	0		T2	N0	M0		G2	L0	V0	ece-/N0	R0	Stage I	Never Smoked	0	Non-Alcoholic	Surgery	0.5	8		6.82798	0.0380867	0	0.0529219
146	67	Male	Ascending Colon	0	1	0	1	0	0	0	0	0	0	0	0	0	0	0	0	0	1	0	0	0	0	0	0		T2	N0	M0		G2	L0	V0	ece-/N0	R0	Stage I	Never Smoked	0	Alcoholic	Surgery	5.7	7.4	7	26.1551	0.0142794	0	0.0139444
147	63	Male	Sigmoid Colon	1	0	0	0	0	0	0	0	0	0	0	0	0	0	0	0	0	0	0	0	0	0	0	0		T3	N2	M1a	Liver	G2	L1	V0	ece+	R0	Stage IV	Never Smoked	0	Non-Alcoholic	Surgery and Adjuvant Chemotherapy	1.8	20	7	5.68679	2.8697	1	0.0214987
148	72	Female	Rectum	0	1	0	1	0	1	0	0	0	0	0	0	0	0	0	0	0	0	0	0	0	0	0	0		T1	Nx	M0		G2	L0	V0	ece-/N0	R0	Stage I	Never Smoked	0	Non-Alcoholic	Surgery	0.5	3.3	10
149	70	Female	Caecum	0	1	0	1	0	0	0	1	0	0	0	0	0	0	0	0	0	0	0	0	0	0	0	1	Breast	T3	N0	M0		G3	L0	V0	ece-/N0	R0	Stage II	Never Smoked	0	Non-Alcoholic	Surgery	0.6	1.9	7	6.63975	0.832634	1	0.184421
150	65	Male	Rectum	0	0	0	0	0	1	0	0	0	0	0	0	0	0	0	0	0	1	0	0	0	1	0	0		T2	N0	M0		G2	L0	V0	ece-/N0	R0	Stage I	Never Smoked	0	Non-Alcoholic	Surgery	2.6	12.8		7.67208	0	0	0.0186728
151	26	Female	Sigmoid Colon	0	0	0	0	0	0	0	0	0	0	0	0	0	0	0	1	1	0	0	1	0	0	0	0		T3	N1	M0		G2	L1	V0	ece+	R0	Stage III	Never Smoked	0	Non-Alcoholic	Surgery and Adjuvant Chemotherapy	9.3	4		6.64486	0.561639	1	0.395702
152	81	Female	Sigmoid Colon	0	0	0	1	0	0	0	0	0	0	0	0	0	0	0	0	0	1	0	0	0	0	0	0		T4	N2	M0		G2	L1	V0	ece+	R0	Stage III	Never Smoked	0	Non-Alcoholic	Surgery and Adjuvant Chemotherapy	2.6	56.8	7	4.91576	0	0	0.117944
153	58	Female	Rectum	0	0	0	0	0	0	0	0	0	0	0	0	0	0	0	0	0	0	0	0	0	0	1	0		T3	Nx	M0		N/A	L0	V0	ece-/N0	R0	N/A	Smoker (Current and Former)	17	Non-Alcoholic	Surgery and Neoadjuvant Chemo- and Adjuvant Radio-Chemotherapy	0.5	2.1	2
154	72	Male	Rectum	0	0	0	0	0	0	0	0	0	0	0	0	0	0	1	0	0	0	0	0	0	0	0	0		T3	N1	M0		G2	L0	V0	ece+	R0	Stage III	Never Smoked	0	Non-Alcoholic	Surgery and Adjuvant Radio-Chemotherapy	1.9	14.8	10	6.21681	0.0118584	0	0.0191659
155	81	Male	Ascending Colon	0	0	0	1	0	0	0	0	0	0	0	0	0	0	0	1	1	0	0	0	0	0	0	0		T3	N0	M0		G2	L0	V0	ece-/N0	R0	Stage II	Never Smoked	0	Non-Alcoholic	Surgery	1.4	9.4		2.32647	0.254217	1	0.322566
156	78	Male	Caecum	0	1	0	0	0	0	0	0	0	0	0	0	1	0	1	0	0	0	0	0	0	0	0	0		T3	N1	M0		G2	L1	N/A	N/A	R0	Stage III	Smoker (Current and Former)	10	Non-Alcoholic	Surgery and Adjuvant Chemotherapy	2.1	1.2		6.51551	0	0	0.000644561
157	78	Female	Transverse Colon	0	0	0	0	0	1	0	0	0	0	0	0	0	0	0	0	1	0	0	0	0	0	0	0		T2	N0	M0		G2	L0	V0	ece-/N0	R0	Stage I	Smoker (Current and Former)	3	Non-Alcoholic	Surgery	0.5	7.8	7	3.75607	0	0	0.00147437
158	73	Female	Ascending Colon	0	1	0	0	0	0	0	0	0	0	0	1	0	0	0	0	0	1	0	0	1	0	0	1	Melanoma	T3	N0	M0		G2	L0	V0	ece-/N0	R0	Stage II	Never Smoked	0	Non-Alcoholic	Surgery	0.5	14.6		6.92979	0	0	0.0492348
159	75	Male	Descending Colon	0	1	0	1	0	0	0	0	0	0	0	0	0	0	1	0	0	1	0	0	0	0	0	0		T3	N1	M0		G2	L1	V1	N/A	R0	Stage III	Smoker (Current and Former)	30	Alcoholic	Surgery and Adjuvant Chemotherapy	2.1	12.1	8	18.3815	0.680175	1	0.614215
160	85	Female	Ascending Colon	0	1	0	1	0	1	0	0	0	0	0	0	0	0	0	0	0	0	0	0	0	0	0	1	Thyroid	T4	N1	M0		G3	L1	V1	N/A	R0	Stage III	Never Smoked	0	Non-Alcoholic	Surgery	13.9	981.5	10	38.2001	0.246364	1	0.100248
161	74	Male	Sigmoid Colon	0	0	0	0	0	0	0	0	0	0	0	0	0	0	0	1	0	0	0	0	1	0	0	1	Renal Cell, Lung, Colorectal	T1	N0	M0		G1	L0	V0	ece-/N0	R0	Stage I	Never Smoked	0	Non-Alcoholic	Surgery	1.6	1.2		11.5541	0	0	0.0674355
162	77	Female	Sigmoid Colon	0	1	0	1	0	1	0	0	0	0	0	0	0	0	0	0	0	0	0	0	0	0	0	0		T3	N1	M0		G2	L1	V0	ece-/N0	R0	Stage III	Never Smoked	0	Non-Alcoholic	Surgery	1.6	17.6	10	3.20355	0	0	0
163	89	Female	Sigmoid Colon	0	1	1	0	0	0	0	0	0	0	0	0	0	0	0	0	0	0	0	0	0	0	0	0		T3	N1	M0		G2	L0	V0	N/A	R0	Stage III	Never Smoked	0	Non-Alcoholic	Surgery	2.2	16.3		9.59366	0.0548759	0	0.0490358
164	69	Male	Ascending Colon	0	0	0	0	0	0	0	0	0	0	0	1	0	0	0	0	0	0	0	0	0	0	0	1	Prostate	T2	N0	M0		G2	L0	V0	ece-/N0	R0	Stage I	Never Smoked	0	Non-Alcoholic	Surgery	0.5	3.6	9	5.95429	0.0248515	0	0
165	79	Male	Ascending Colon	1	0	0	0	0	0	0	0	0	0	0	0	0	0	0	0	0	0	0	0	0	0	0	0		T2	N0	M0		G2	L0	V0	ece-/N0	R0	Stage I	Never Smoked	0	Non-Alcoholic	Surgery	1.1	16.4		78.6589	0.000105221	0	0.132078
166	74	Male	Sigmoid Colon	0	1	0	1	0	0	0	0	0	0	0	0	0	0	1	0	1	0	0	0	0	0	0	0		T2	N0	M0		G2	L0	V0	ece-/N0	R0	Stage I	Never Smoked	0	Non-Alcoholic	Surgery	1.9	2.2		6.81522	0.0419962	0	0
167	69	Female	Ascending Colon	0	1	0	1	0	0	0	0	0	0	0	0	0	0	0	0	0	1	0	0	0	0	0	1		T4	N1	M0		G2	L0	V0	ece+	R0	Stage III	Smoker (Current and Former)	40	Non-Alcoholic	Surgery and Adjuvant Chemotherapy	0.5	1.2	3
168	72	Female	Ascending Colon	0	1	1	1	0	1	0	0	0	0	0	0	0	0	0	1	1	0	0	0	0	0	0	0		T4	N2	M1b	Liver and Lung	G3	L1	V0	ece+	R0	Stage IV	Smoker (Current and Former)	50	Non-Alcoholic	Surgery and Adjuvant Chemotherapy	35.9	39.1	7	7.79841	1.62672	1	0.171419
169	59	Male	Rectum	1	0	0	0	0	0	0	0	0	0	0	0	0	0	0	0	0	0	0	0	0	0	0	0		T2	Nx	M0		G3	L1	V0	ece-/N0	R0	Stage I	Never Smoked	0	Non-Alcoholic	Surgery	1.6	12	4
170	71	Male	Others (Descending and Sigmoid Colon, Rectosigmoid Transition)	0	1	0	0	0	0	0	0	0	0	0	0	0	0	0	0	0	0	0	0	0	0	0	0		T3	N1	M0		G2	L1	V0	ece+	R0	Stage III	Unknown Smoking Status		Unknown	Surgery and Adjuvant Chemotherapy	30.2	21.5		3.19489	0.968147	1	0
171	58	Male	Sigmoid Colon	0	1	0	1	0	0	0	1	0	0	0	0	0	0	0	0	0	0	0	0	0	0	0	0		T4	N0	M0		G2	L1	V0	ece-/N0	R0	Stage II	Never Smoked	0	Non-Alcoholic	Surgery and Adjuvant Chemotherapy	3.1	1.2	7	3.42761	0	0	0.143919
172	68	Male	Sigmoid Colon	0	1	0	1	0	0	0	0	0	0	0	0	0	0	0	0	0	0	0	0	0	0	0	0		T2	N0	M0		G2	L0	V0	ece-/N0	R0	Stage I	Never Smoked	0	Non-Alcoholic	Surgery	0.8	3.7	9	7.40762	0.305472	1	0
173	82	Male	Ascending Colon	0	0	0	0	0	0	0	0	0	0	0	0	0	0	0	1	1	1	0	0	0	0	0	0		T3	N0	M0		G2	L1	V0	ece-/N0	R0	Stage II	Never Smoked	0	Alcoholic	Surgery	1.2	1.4	9	17.0631	0.011473	0	0.0110531
174	81	Female	Caecum	0	0	1	1	0	0	0	0	0	0	0	0	0	0	0	0	0	0	0	0	0	0	0	0		T3	N1	M0		G3	L0	V0	N/A	R0	Stage III	Never Smoked	0	Non-Alcoholic	Surgery and Adjuvant Chemotherapy	3.8	12.9	6	12.0244	6.3778	1	1.81809
175	75	Female	Rectum	0	1	0	0	0	1	0	0	0	0	0	0	0	0	0	0	1	1	0	0	0	0	0	0		T3	N1	M0		G2	L0	V0	ece-/N0	R0	N/A	Never Smoked	0	Non-Alcoholic	Surgery and Neoadjuvant Chemo- and Adjuvant Radio-Chemotherapy	1.4	7.7	8
176	69	Male	Rectum	0	1	0	1	0	0	0	0	0	0	0	0	0	0	0	0	0	0	0	0	0	0	0	1	Prostate	T2	N0	M0		G2	L0	V0	ece-/N0	R0	Stage I	Never Smoked	0	Non-Alcoholic	Surgery	2.6	15.9	10	9.1457	3.19388	1	0.448913
177	81	Female	Caecum	0	1	1	1	0	0	0	0	0	0	0	0	0	0	0	1	1	1	0	0	0	0	0	0		T4	N2	M0		G2	L1	V0	N/A	R0	Stage III	Never Smoked	0	Non-Alcoholic	Surgery	7.5	33.5	8	109.547	0.125445	1	0.111586
178	35	Female	Descending Colon	1	0	0	0	0	0	0	0	0	0	0	0	0	0	0	0	0	0	0	0	0	0	0	0		T2	N1	M1a	Liver	G2	L0	V1	ece-/N0	R0	Stage IV	Never Smoked	0	Non-Alcoholic	Surgery and Adjuvant Chemotherapy				0.994918	0	0	0
179	52	Female	Sigmoid Colon	0	0	0	1	0	0	0	0	0	0	0	0	0	0	0	0	0	0	0	0	0	0	0	0		T3	N2	M0		G2	L1	V0	ece+	R0	Stage III	Smoker (Current and Former)	8	Non-Alcoholic	Surgery and Adjuvant Chemotherapy	2.1	6.9	6	4.09862	0.164306	1	0
180	60	Male	Rectum	0	0	0	0	0	1	0	0	0	0	0	0	0	0	0	0	0	1	0	0	0	0	0	0		T4	Nx	M0		G2	L0	V0	ece-/N0	R0	N/A	Never Smoked	0	Non-Alcoholic	Surgery and Neoadjuvant Chemo- and Adjuvant Radio-Chemotherapy	2	2.8	10
181	49	Male	Rectum	0	1	0	1	0	1	0	1	0	0	0	0	0	0	0	0	0	0	0	0	1	0	0	0		T2	Nx	M0		N/A	N/A	N/A	ece+	R0	N/A	Never Smoked	0	Non-Alcoholic	Surgery and Neoadjuvant Chemo- and Adjuvant Radio-Chemotherapy	1.5	11.3	4
182	55	Female	Ascending Colon	0	1	0	1	0	0	0	0	0	0	0	0	0	0	0	0	0	0	0	0	0	0	0	0		T2	N1	M0		G2	L0	V0	ece-/N0	R0	Stage III	Smoker (Current and Former)	30	Non-Alcoholic	Surgery and Adjuvant Chemotherapy			9	5.58687	0.105213	1	0.298798
183	69	Male	Sigmoid Colon	0	1	0	1	0	0	0	0	0	0	0	0	0	0	0	0	1	0	0	0	0	0	0	0		T3	N0	M0		G2	L0	V0	ece-/N0	R0	Stage II	Never Smoked	0	Non-Alcoholic	Surgery	1.5	9.2		6.75744	0.0259254	0	0
184	50	Female	Sigmoid Colon	0	1	0	1	0	1	0	1	0	0	0	0	0	0	0	0	0	0	0	0	0	0	0	0		T3	N0	M0		G2	L0	V0	ece-/N0	R0	Stage II	Smoker (Current and Former)	30	Non-Alcoholic	Surgery	9.5	8.9	6	6.65375	0.232277	1	0.0525954
[truncated: 6 more columns]
